# Supplementary material for: Clinical relationship between dry eye disease and uveitis: a scoping review
Source: J Ophthalmic Inflamm Infect. 2023 Jan 30;13:2. doi: 10.1186/s12348-022-00323-0 (PMC9886213; doi:10.1186/s12348-022-00323-0)
Supplement: Supplementary file 1 — Additional file 1. [file 12348_2022_323_MOESM1_ESM.xlsx]

## Sheet: Hoja 1
Autoinmune uveitis
Type of study	Design of study	Title	Year	N	N Uveitis	N uveitis and DED	Mean age of uveitis presentation (years)	Gender of patients with uveitis	Localization of uveitis	Etiology	Ocular examination findings	DED test	Relationship between diseases	DOI
Descriptive	Case series	Chronic Anterior and Posterior Uveitis and Primary Sjogren's Syndrome	1987	8	8	8	54.1	Male:1 Female: 7	Panuveitis: 8	Sjogren's syndrome 8/8	All patients had bilateral, chronic, panuveitis and xerophthalmia They also developed keratic precipitates (4/8) and wessely rings (1/8)	All patients had a low Schirmer test (<10mm)	Description of patients with Sjogren's syndrome. Among patients with uveitis 100% (8/8) had dry eye.	10.1016/0002-9394(87)90223-6
Descriptive	Case report	Acute iritis associated with primary Sjogren’s syndrome and high-titer anti-SS-A/Ro and anti-SS-B/La antibodies. Treatment with combination immunosuppressive therapy.	1992	1	1	1	52	Male: 0 Female: 1	Anterior: 1	Primary Sjogren’s syndrome 1/1	This patient presented with a bilateral anterior iritis, hypopyon, peri corneal injection and severe marginal corneal ulcerations	Schirmer’s test and rose-bengal stain confirmed KCS	Description of a 52 years old patient with Sjogren's syndrome who developed uveitis and KCS	10.1002/art.1780350511
Descriptive	Case series	Ocular sarcoidosis in Kuwait with a review of literature	1997	18	18	6	19	Male: 8 Female: 10	- Anterior: 5 - Intermediate + Anterior: 10 - Panuveitis: 3	Ocular sarcoidosis 18/18	VA ranged from 20/40 to 20/300 Anterior chamber cell: 1+ (1/18), 2+ (9/18), 3+ (6/18), 4+ (2/18) Patients with uveitis also developed mutton fat keratic precipitates 10/18, high IOP 2/18; low IOP 2/18, dry eyes 6/18, snowballs 10/18, perivascular sheathing 7/18, optic edema 4/18, taches de bougie 3/18, neovessels on the peripheral retinal 3/18, peripheral granuloma 1/18, cobblestone-like choriore…	1/18 patient had severe dry eyes noted by Schirmer’s test reading 0	Description of patients with ocular sarcoidosis. Among patients with uveitis 33.3% (6/18) had dry eyes	10.1023/a:1006082605091
Descriptive	Case series	Two elderly patients with sarcoidosis and Sjogren’s syndrome	2001	2	2	2	70	Male: 0 Female: 2	N/A	Sjogren’s syndrome and Sarcoidosis 2/2	These patients were found with uveitis 2/2, corneal erosion 1/2 and dry eyes 2/2	Both patients had a positive Schirmer and rose bengal dye	Description of 2 elderly patients with sarcoidosis and Sjogren’s syndrome who developed dry eyes and uveitis	10.3143/geriatrics.38.229
Descriptive	Case report	[Zinsser-Engman-Cole syndrome (dyskeratosis congenita) with severe sicca syndrome, panuveitis and corneal perforation--a case report].	2001	1	1	1	46	Male: 1 Female: 0	Panuveitis: 1	Zinsser-Engman-Cole syndrome 1/1	This patient presented with a panuveitis, occlusion of lacrimal puncta, severe dry eye, recurrent corneal ulceration and perforation and triquiasis	1rst Schirmer Test I OD 10 mm - OS 20 mm; 2nd test OD 0 mm - OS 9 mm	Description of a 46 years old patient with Zinsser-Engman-Cole syndrome who developed uveitis and dry eye	10.1055/s-2001-16262
Descriptive	Case series	Sarcoidosis or Sjögren Syndrome? Clues to Defining Mimicry or Coexistence in 59 Cases	2004	5	2	2	50.5	Male: 0 Female: 2	Anterior: 2	Sjogren’s syndrome and Sarcoidosis 5/5	2/5 had anterior uveitis	- 4/5 patients had positive ocular tests - 2/4 of those positive test presented in patients who had uveitis	Description of patients with Sarcoidosis and Sjogren's syndrome. Among patients with uveitis 100% (2/2) had abnormalities in ocular surface test suggestive of dry eyes	10.1097/01.md.0000121237.98962.1e
Descriptive	Case Series	IgG4-related disease	2019	2	1	1	67	Male: 1 Female:0	Anterior: 1	IgG4 related disease 2/2	Unilateral recurrent anterior uveitis accompanied by xerophthalmia	Low Schirmer test AO	Description of a 67 year patient with IgG4-related disease who developed uveitis and dry eye	https://doi.org/10.24245/mim.v35i2.2226
Descriptive	Case report	Concurrent primary Sjogren’s syndrome and isolated ocular sarcoidosis presenting with bilateral corneal scarring and dry eye	2020	1	1	1	60	Male:1 Female:0	Anterior: 1	Sjogren's syndrome and sarcoidosis 1/1	A bilateral anterior uveitis with temporal corneal scaring, epithelial keratitis and tarsal conjunctival nodules	Low TBUT Positive green lissamine staining	Description of a 60 year patient with Sjogren's syndrome and sarcoidosis who developed uveitis and dry eye	10.1016/j.ajoc.2020.100790
Descriptive	Case series	Clinical Profile in Genetically Proven Blau Syndrome: A Case Series from South India	2021	7	5	4	10	Male: 2 Female: 3	Anterior: 2 Panuveitis: 3	Blau syndrome 7/7	All patients had bilateral granulomatous uveitis and ocular surface disturbances Uveitis group also developed dry eye (4/5), calcific band keratopathy (3/5), conjunctival granulomas (1/5), subepithelial corneal opacities (1/5) and keratic precipitates (1/5)	2/5 of uveitis cases had a low Schirmer test (<10mm)	Description of patients with Blau syndrome. Among patients with uveitis 80% (4/5) had dry eye.	10.1080/09273948.2020.1746353
Descriptive	Cross sectional study	Ocular manifestations of juvenile rheumatoid arthritis	1975	210	36	3	4.3 ± 1	Male: 6 Female: 30	N/A	Juvenile Rheumatoid Arthritis 210/210	17/36 patients had bilateral uveitis, 19/36 had monocular uveitis 9/36 developed red eye and just 1/36 anisocoria Uveitis group also presented complications as posterior synechiae 38% (27 eyes), visual acuity loss 22% (16 eyes), cataract 22% (16 eyes), glaucoma 14% (10 eyes), band keratopathy 13% (9 eyes), phthisis bulbi 10% (7 eyes), anterior synechiae 3% (2 eyes), iris atrophy 3% (2 eyes), papi…	3/36 patients with uveitis had a positive Schirmer tests and were diagnosed with KCS	Description of patients with juvenile rheumatoid arthritis. Among patients with uveitis 8.3% (3/36) had KCS	10.1016/0002-9394(75)90689-3
Descriptive	Cross sectional study	Uveitis in Juvenile Chronic Arthritis: Incidence, Clinical Features and Prognosis	1988	315	315	5	6	N/A	Anterior: 315	Juvenile Chronic Arthritis 315/315	233/315 patients had bilateral uveitis, 82/315 had monocular uveitis Patients with uveitis also presenteded keratic precipitates, keoppe iris nodules, posterior synechiae, cells in the anterior vitreous, cystoid macular oedema, corneal fila­ments, KCS 5/315, Hypopion 2/315, severe unilateral corneal thinning 1/315, inactive chorioretinal scars 2/315	5/315 patients had KCS characterized by rose bengal typical staining pattern and corneal filaments	Description of patients with JCA. Among patients with uveitis 1.58% (5/315) had KCS	10.1038/eye.1988.118
Descriptive	Cross sectional study	Tear deficiency in Fuchs' intermediate uveitis	1996	30	30	15	N/A	N/A	Intermediate 30/30	Fuchs' (heterochromic) uveitis 30/30	30/30 unilateral Fuchs' heterochromic uveitis	15/30 patients had tear deficiency noted by abnormal Schirmer's test I, tear film breakup time and ferning	Description of patients with Fuchs' heterochromic uveitis. Among patients with uveitis 50% (15/30) had tear deficiency abnormalities	PMID: 8925480
Descriptive	Cross sectional study	Differences in clinical findings between Caucasians and African Americans with biopsy-proven sarcoidosis.	2007	81	33	1	N/A	Male: 9 Female: 24	Anterior: 16 Anterior + Intermediate: 1 Intermediate: 3 Posterior: 11 Panuveitis: 2	Sarcoidosis 81/81	65/81 had ocular manifestations related to sarcoidosis such as KCS 25/81, adnexal granulomas in 12/81, periphlebitis 6/81, choroidal granuloma 5/81, posterior vitreous detachment 1/81, allergic conjunctivitis 1/81, presbyopia 3/81, optic neuropathy 1/81 33/81 had uveitis 1/81 patient had uveitis concomitant KCS	N/A	Description of patients with sarcoidosis. Among patients with uveitis 3% (1/33) had KCS	10.1016/j.ophtha.2006.05.074
Descriptive	Cross sectional study	Clinical characteristics of ocular sarcoidosis: A population based study 1976-2013	2016	345	14	1	52.5	Male: 3 Female: 11	Anterior: 9 Anterior and intermediate: 1 Intermediate: 2 Posterior: 1 Panuveitis: 1	Sarcoidosis 345/345	Initial VA 20/20 OU vs final VA 20/25 OU All patients have concomitant bilateral anterior uveitis and dry eye Uveitis group also developed posterior synechiae and cataract	N/A	Description of a 50 year patient with sarcoidosis who developed uveitis and dry eye	https://doi.org/10.1080/09273948.2017.1386791
Descriptive	Cross sectional study	Clinical correlates, outcomes, and predictors of inflammatory ocular disease associated with rheumatoid arthritis in the biologic era	2018	92	14	1	N/A	Male: 5 Female: 9	Anterior: 14	Rheumatoid arthritis 92/92	All patients had anterior uveitis, wich was bilateral in 2/14 of patients 69/92 patients had cataracts	A diagnosis of dry eye was made when at least 1 of the followings were positive: rose bengal/ lissamine green corneal surface staining or a Schirmer test less than 5 mm in 5 min 1/14 patient with uveitis had dry eye	Description patients with rheumatoid arthritis. Among patients with uveitis 7.1% (1/14) had dry eye.	10.3899/jrheum.170437
Descriptive	Cross sectional study	Ocular surface disease in patients with panuveitis: Incidence and characteristics	2019	101	101	9	50.1	Male: 33 Female: 68	Panuveitis: 101	Idiopathic uveitis 12/101 Sarcoidosis 11/101 No-specified 78/101	VA: OD 20/100 - OI 20/120 All patients had panuveitis Uveitis group also developed ocular surface disease 45/101 and meibomian gland dysfunction 49/101 Patients with ocular surface disease also developed conjunctival abnormalities 19/45, endothelial dysfunction 18/45, band keratopathy 13/45, dry eye signs 9/45, corneal scar or haze 5/45	N/A	Description of patients with panuveitis sarcoidosis, idiopathic and other no-specified etiologies. Among patients with uveitis 8.9% (9/101) had dry eye signs	https://iovs.arvojournals.org/article.aspx?articleid=2745632
Analytic	Cross sectional study	Evaluation of ocular surface and meibomian glands in patients with uveitis related to oligoarticular juvenile idiopathic arthritis	2020	17	17	2	17 ± 5.69	Male: 5 Female: 12	N/A	JIA 17/17	JIA patients had lower BCVA 0.9 ± 0.32 (p=0.020) and higher IOP 17 ± 3.95 (p=0.189) than control group	Median Schirmer Test 21.5 ± 6.45 where 11.7% of the patients had an abnormal result <5 mm in 5 min (p=0.533) Median TBUT 8 ± 4.02 (p=0.645) Median Oxford staining score 0 ± 0.66 (p=0.80) Median total meibo score 1 ± 0.42 (p=0.041)	Patients with oligoarticular JIA who developed uveitis and dry eye with a significant higher total meiboscores compared to controls, which indicates a possible evaporative dry eye tendency in this entity	10.1007/s10792-020-01357-w
Analytic	Case Controls	Vogt-Koyanagi-Harada Syndrome and Keratoconjunctivitis Sicca	2004	16	16	16	41 ± 13.40	Male: 4 Female: 12	N/A	Vogt-Koyanagi-Harada 16/16	N/A	16/16 had a BUT <5s 12/16 had a Schirmer test ≤ 3 mm/5 min; 10/16 had corneal fluorescein and/or rose bengal staining (Van Bijsterveld score ≥ 4)	Description of patients with VKH syndrome. Among patients with uveitis 100% (16/16) had abnormalities in ocular surface and tear fuction test suggestive of KCS Patients with VKH syndrome had a higher incidence of KCS than control patients who had others bilateral diffuse uveitis	10.1016/j.ajo.2003.09.058
Analytic	Case Controls	Keratoconjunctivitis Sicca in Juvenile Rheumatoid Arthritis	2007	64	15	2	N/A	N/A	N/A	Juvenile Rheumatoid Arthritis 64/64	N/A	A diagnosis of KCS was made when 2 out of 3 tests of the followings were positive: Schirmer test ≤ 5 mm in 5 min; BUT ≤ 10 seconds, pink Bengal dye test > 3 points 2/15 patients with previous uveitis had KCS with a mean Schirmer value of 6.05 mm	Patients with juvenile rheumatoid arthritis. Among patients with uveitis 13.3% (2/15) had KCS There were no significant differences in TBUT and Schirmer test results between children with or without a history of uveitis in patients with JRA	10.1097/ICO.0b013e3180de1f34
Analytic	Case Controls	Psoriasis and Psoriatic Arthritis-Related Uveitis: Different Ophthalmological Manifestations and Ocular Inflammation Features	2017	117	117	21	52.5 ± 16.0	Male: 59 Female: 58	Anterior: 99 Intermediate: 3 Posterior:10 Panuveitis: 5	Psoriasis 92/117 Psoriatic arthritis 25/117	76/117 patients had bilateral uveitis, 41/117 had monocular uveitisPatients with uveitis also presented complications as vitritis 65/117, cataract 47/117, posterior vitreous detachment 4/117, elevated intraocular pressure 27/117, dry eye 21/117, chorioretinal atrophy 16/117, macular edema 11/117, blepharitis 8/117, pupillary seclusion 7/117, epiretinal membrane 6/117, episcleritis 6/117, retinal …	N/A	Dry eye was the 5th most common complication 13.3% (21/117) after vitritis 41.1% (65/117), cataract 29.7% (47/117), posterior vitreous detachment 25.9% (41/117) and elevated intraocular pressure 17% (27/117)	10.3109/08820538.2016.1170161
Infectious uveitis
Type of study	Design of study	Title	Año	N	N Uveitis	N uveitis and DED	Gender	Localization of uveitis	Etiology	Mean age of uveitis presentation	Ocular examination findings	DED test	Relationship between diseases	DOI
Descriptive	Case series	Ocular lesions in 200 patients infected by the human T-cell lymphotropic virus type 1 in martinique (French West Indies)	2002	200	29	11	Male: 11 Female:18	- Panuveitis 10/29. - Intermediate and posterior 4/29. - Intermediate 5/29. - Anterior and intermediate 7/29 - Anterior 3/29.	Human lymphocytic virus - Type 1 200/200	55.6 years	VA in patients with uveitis were 20/25 ± 20/100 All uveitis were non-granulomatous Uveitis group also developed posterior subcapsular cataract 2/29 and keratopathy 6/29	A diagnosis of keratoconjunctivitis sicca (KCS) was made when at least 2 out of 3 tests of the followings were positive: Schirmer test 1 < 10 mm; BUT < 10 seconds, pink Bengal test > 3 points 1/29 patients had KCS	Uveitis group had a higher prevalence of KCS 37.9% (11/29) vs Non-Uveitis group 36.8% (63/171)	DOI: 10.1016/s0002-9394(02)01521-0
Descriptive	Case series	Bilateral Acute Anterior Uveitis and Corneal Punctate Epitheliopathy in Children Diagnosed with Multisystem Inflammatory Syndrome Secondary to COVID‐19	2021	5	5	3	Male: 1 Female: 4	Anterior 5/5	SARS COV 2 5/5	9.4 years	Initial VA ranged from 20/20 to 20/40 All patients had bilateral uveitis Anterior chamber cellularity: +1 (3/5), + 2 (2/5) Uveitis group also developed corneal punctiform epitheliopathy 3/5, descemet folds 1/5 and keratic precipitates 1/5	Abnormal Schirmer Test (<10 mm) and Modified oxford scale in 3/5 patients	Description of 5 pediatric patients with uveitis secondary to COVID 19 infection, 60% (3/5) with abnormalities in ocular surface and tear function test	DOI: 10.1080/09273948.2021.1909070
Descriptive	Cross sectional study	Risk Factors for Secondary Glaucoma in Herpetic Anterior Uveitis	2017	73	73	25	Male: 45 Female: 28	Anterior 73/73	Herpes simplex virus 54/73 Varicella zoster virus 19/73	50 years	Initial VA: 20/80 - Final VA: 20/125 Uveitis group also developed keratic precipitates 65/73, anterior chamber fibrin 8/73, corneal edema 37/73 and hypopyon 8/73	N/A	Dry eye was the third most common complication 34% (25/73) after Keratitis 59% (43/73) and Elevated IOP 75% (55/73) in uveitis secondary to herpes infection	DOI: 10.1016/j.ajo.2017.06.013
Others
Type of study	Design of study	Title	Year	N	N uveitis	N uveitis and DED	Gender	Localization of uveitis	Etiology	Mean age of presentation	Ocular examination findings	DED test	Relationship between diseases	DOI
Analytic	Case–control study	Diagnostic Markers in Ocular Sarcoidosis in A High TB Endemic Population–A Multicentre Study	2020	368	368	43	Male: 193 Female: 175	Panuveitis 112/368 Posterior 138/368 Intermediate 53/368 Anterior 58/368 - Others 7/368	Sarcoidosis 61/368 (Group A - GA) Tuberculosis 307/368 (Group B - GB)	GA: 43 years GB: 38 years	Uveitis group also developed occlusive vasculitis 0/61 vs 34/307, candle wax retinal vasculitis 10/61 vs 6/307, hilar lymphadenopathy 34/61 vs 17/307 and iridian nodules 22/61 vs 3/307 in sarcoidosis and tuberculosis group respectively	Schirmer Test < 10 mm was present in 36/42 patients from sarcoidosis group vs 7/42 patients from the tuberculosis group	Schirmer test were significantly lower in patients with Sarcoidosis 85.7% (36/42) than in Ocular tuberculosis 16.6% (7/42) which could help differentiate ocular sarcoidosis in a high TB endemic population	DOI: 10.1080/09273948.2020.1778733
